# Supplementary material for: HIV-DRIVES: HIV drug resistance identification, variant evaluation, and surveillance pipeline
Source: Access Microbiol. 2024 Jul 17;6(7):000815.v3. doi: 10.1099/acmi.0.000815.v3 (PMC11316571; doi:10.1099/acmi.0.000815.v3)
Supplement: Uncited Supplementary Material 1. [file acmi-6-00815-s001.xlsx]

## Sheet: uniq_res
Type	Drug	Resistance	Abundance
INSTI	BIC	HR	20
INSTI	BIC	IR	17
INSTI	BIC	LR	2
INSTI	BIC	PLR	14
INSTI	BIC	S	144
INSTI	CAB	HR	31
INSTI	CAB	IR	8
INSTI	CAB	LR	15
INSTI	CAB	S	143
INSTI	DTG	HR	20
INSTI	DTG	IR	17
INSTI	DTG	LR	2
INSTI	DTG	PLR	14
INSTI	DTG	S	144
INSTI	EVG	HR	46
INSTI	EVG	IR	7
INSTI	EVG	LR	1
INSTI	EVG	PLR	11
INSTI	EVG	S	132
INSTI	RAL	HR	46
INSTI	RAL	IR	3
INSTI	RAL	LR	5
INSTI	RAL	PLR	11
INSTI	RAL	S	132
NNRTI	DOR	HR	58
NNRTI	DOR	IR	49
NNRTI	DOR	LR	19
NNRTI	DOR	PLR	20
NNRTI	DOR	S	117
NNRTI	EFV	HR	153
NNRTI	EFV	IR	13
NNRTI	EFV	LR	4
NNRTI	EFV	PLR	10
NNRTI	EFV	S	83
NNRTI	ETR	HR	22
NNRTI	ETR	IR	50
NNRTI	ETR	LR	18
NNRTI	ETR	PLR	40
NNRTI	ETR	S	133
NNRTI	NVP	HR	167
NNRTI	NVP	IR	12
NNRTI	NVP	LR	30
NNRTI	NVP	PLR	2
NNRTI	NVP	S	52
NNRTI	RPV	HR	77
NNRTI	RPV	IR	17
NNRTI	RPV	LR	33
NNRTI	RPV	PLR	3
NNRTI	RPV	S	133
NRTI	ABC	HR	49
NRTI	ABC	IR	47
NRTI	ABC	LR	55
NRTI	ABC	PLR	6
NRTI	ABC	S	106
NRTI	AZT	HR	44
NRTI	AZT	IR	21
NRTI	AZT	LR	9
NRTI	AZT	PLR	12
NRTI	AZT	S	177
NRTI	D4T	HR	41
NRTI	D4T	IR	47
NRTI	D4T	LR	17
NRTI	D4T	PLR	14
NRTI	D4T	S	144
NRTI	DDI	HR	67
NRTI	DDI	IR	35
NRTI	DDI	LR	26
NRTI	DDI	PLR	30
NRTI	DDI	S	105
NRTI	FTC	HR	132
NRTI	FTC	IR	6
NRTI	FTC	LR	3
NRTI	FTC	PLR	4
NRTI	FTC	S	118
NRTI	LMV	HR	132
NRTI	LMV	IR	6
NRTI	LMV	LR	3
NRTI	LMV	PLR	4
NRTI	LMV	S	118
NRTI	TDF	HR	15
NRTI	TDF	IR	28
NRTI	TDF	LR	35
NRTI	TDF	PLR	10
NRTI	TDF	S	175
PI	ATV	HR	16
PI	ATV	IR	5
PI	ATV	LR	9
PI	ATV	PLR	5
PI	ATV	S	213
PI	DRV	HR	1
PI	DRV	IR	2
PI	DRV	LR	12
PI	DRV	PLR	3
PI	DRV	S	230
PI	FPV	HR	18
PI	FPV	IR	8
PI	FPV	LR	5
PI	FPV	PLR	14
PI	FPV	S	203
PI	IDV	HR	16
PI	IDV	IR	10
PI	IDV	LR	6
PI	IDV	PLR	2
PI	IDV	S	214
PI	LPV	HR	10
PI	LPV	IR	15
PI	LPV	LR	4
PI	LPV	PLR	4
PI	LPV	S	215
PI	NFV	HR	27
PI	NFV	IR	3
PI	NFV	LR	10
PI	NFV	PLR	15
PI	NFV	S	193
PI	SQV	HR	15
PI	SQV	IR	7
PI	SQV	LR	9
PI	SQV	PLR	4
PI	SQV	S	213
PI	TPV	HR	2
PI	TPV	IR	10
PI	TPV	LR	7
PI	TPV	PLR	14
PI	TPV	S	215
