# Supplementary material for: HIV-DRIVES: HIV drug resistance identification, variant evaluation, and surveillance pipeline
Source: Access Microbiol. 2024 Jul 17;6(7):000815.v3. doi: 10.1099/acmi.0.000815.v3 (PMC11316571; doi:10.1099/acmi.0.000815.v3)
Supplement: Uncited Supplementary Material 2. [file acmi-6-00815-s002.xlsx]

## Sheet: Sheet1
Type	Mutation	Abundance
INSTI	D232N	5
INSTI	E138K	16
INSTI	E138KE	2
INSTI	E92Q	2
INSTI	E92QE	2
INSTI	G118R	8
INSTI	G118RG	1
INSTI	G140A	7
INSTI	G140S	9
INSTI	G140SG	3
INSTI	G163R	2
INSTI	G163RG	2
INSTI	H51HY	2
INSTI	N155H	14
INSTI	N155NH	2
INSTI	Q148H	9
INSTI	Q148K	7
INSTI	Q148KQ	1
INSTI	Q148QH	2
INSTI	Q148R	2
INSTI	R263K	7
INSTI	S147G	3
INSTI	S147SG	1
INSTI	T66A	2
INSTI	T66I	2
INSTI	T66TA	2
INSTI	T97A	3
INSTI	Y143R	2
NRTI	A62V	2
NRTI	D67del	1
NRTI	D67DG	1
NRTI	D67E	2
NRTI	D67G	2
NRTI	D67N	23
NRTI	D67ND	1
NRTI	D67S	1
NRTI	F77L	3
NRTI	F77LF	1
NRTI	K219E	17
NRTI	K219KE	1
NRTI	K219KN	1
NRTI	K219KQ	1
NRTI	K219N	4
NRTI	K219Q	16
NRTI	K219R	8
NRTI	K65KR	1
NRTI	K65R	22
NRTI	K70E	7
NRTI	K70KN	1
NRTI	K70KR	2
NRTI	K70KT	1
NRTI	K70Q	1
NRTI	K70R	27
NRTI	K70T	1
NRTI	L210W	13
NRTI	L210WL	4
NRTI	L74I	18
NRTI	L74IL	3
NRTI	L74V	8
NRTI	L74VL	3
NRTI	M184I	9
NRTI	M184IMV	3
NRTI	M184MV	7
NRTI	M184V	110
NRTI	M41L	34
NRTI	M41ML	3
NRTI	Q151L	1
NRTI	T215C	3
NRTI	T215F	15
NRTI	T215I	6
NRTI	T215L	4
NRTI	T215S	1
NRTI	T215V	1
NRTI	T215Y	20
NRTI	T69D	4
NRTI	T69del	2
NRTI	T69G	2
NRTI	V75A	1
NRTI	V75I	2
NRTI	V75M	13
NRTI	Y115F	9
NRTI	Y115YF	1
NNRTI	A98AG	2
NNRTI	A98G	17
NNRTI	E138A	9				E138k
NNRTI	E138EG	1				m184v
NNRTI	E138G	4				k103n
NNRTI	E138K	1				v82a
NNRTI	E138Q	6
NNRTI	F227C	1
NNRTI	F227I	3
NNRTI	F227L	5
NNRTI	G190A	33
NNRTI	G190AG	2
NNRTI	G190C	1
NNRTI	G190E	1
NNRTI	G190S	4
NNRTI	H221HY	4
NNRTI	H221Y	16
NNRTI	K101E	11
NNRTI	K101H	6
NNRTI	K101P	3
NNRTI	K103KN	3
NNRTI	K103N	100
NNRTI	K103NS	4
NNRTI	K103S	3
NNRTI	K103T	1
NNRTI	K238N	2
NNRTI	K238T	7
NNRTI	L100I	17
NNRTI	L100IL	1
NNRTI	L100V	1
NNRTI	L234I	3
NNRTI	M230I	2
NNRTI	M230IM	2
NNRTI	M230L	4
NNRTI	M230ML	1
NNRTI	P225H	22
NNRTI	P225HP	1
NNRTI	P236L	5
NNRTI	V106A	1
NNRTI	V106AV	1
NNRTI	V106I	6
NNRTI	V106M	4
NNRTI	V108I	19
NNRTI	V108IV	3
NNRTI	V179D	2
NNRTI	V179F	1
NNRTI	V179L	2
NNRTI	Y181C	21
NNRTI	Y181F	1
NNRTI	Y181S	1
NNRTI	Y181V	2
NNRTI	Y181YC	9
NNRTI	Y188H	3
NNRTI	Y188L	12
NNRTI	Y318F	1
PI	D30N	1
PI	D30ND	1
PI	F53L	3
PI	F53LF	3
PI	G48V	2
PI	G73C	1
PI	G73S	2
PI	G73SG	1
PI	G73T	1
PI	I47A	1
PI	I50IL	1
PI	I50V	2
PI	I54IL	1
PI	I54L	2
PI	I54T	1
PI	I54V	8
PI	I84IV	1
PI	I84V	5
PI	K20KT	1
PI	K20T	9
PI	K20T	1
PI	K43T	3
PI	L10F	4
PI	L10LF	1
PI	L23I	1
PI	L24F	2
PI	L24I	2
PI	L33F	13
PI	L33LF	2
PI	L76V	3
PI	L89V	1
PI	L90M	5
PI	M46I	10
PI	M46IM	1
PI	M46L	1
PI	M46MI	1
PI	M46ML	1
PI	N88D	1
PI	N88S	2
PI	Q58E	2
PI	T74P	2
PI	V32I	1
PI	V82A	11
PI	V82AV	2
PI	V82F	1
