# Supplementary material for: HIV-DRIVES: HIV drug resistance identification, variant evaluation, and surveillance pipeline
Source: Access Microbiol. 2024 Jul 17;6(7):000815.v3. doi: 10.1099/acmi.0.000815.v3 (PMC11316571; doi:10.1099/acmi.0.000815.v3)
Supplement: Uncited Supplementary Material 3. [file acmi-6-00815-s003.xlsx]

## Sheet: Sheet1
ID	Sex	Age (yrs)	Age (months)	Viral load (copies/mL)	VL test date (MM/DD/YYYY)
HIVDR-685-23	M	20	0	8130	2023-01-05
HIVDR-707-23	M	61	0	31000	2022-11-11
HIVDR-705-23	M	49	0	1520	2022-11-09
HIVDR-662-23	M	13	0	65200	2023-01-06
HIVDR-655-23	M	7	0	1520	2023-01-09
HIVDR-704-23	F	50	0	247000	2022-07-22
HIVDR-713-23	M	20	0	25300	2021-08-11
HIVDR-637-23	F	15	0	41900	2023-01-06
HIVDR-646-23	M	17	2	9670	2023-01-11
HIVDR-659-23	F	44	0	98813	2022-06-01
HIVDR-689-23	M	53	0	8170	2023-01-06
HIVDR-641-23	F	38	0	23100	2023-10-16
HIVDR-681-23	F	58	0	312865	2023-01-02
HIVDR-764-23	F	36	0	9940	2023-01-13
HIVDR-766-23	M	15	0	70600	2023-01-17
HIVDR-768-23	F	17	1	9320	2023-01-18
HIVDR-770-23	F	45	0	57161	2023-12-14
HIVDR-773-23	M	23	0	1960000	2023-01-18
HIVDR-775-23	M	17	0	1170	2023-10-27
HIVDR-777-23	F	31	0	18200	2023-11-16
HIVDR-779-23	M	44	0	18300	2023-10-02
HIVDR-782-23	M	13	0	147000	2023-04-05
HIVDR-784-23	F	3	0	8070	2023-01-17
HIVDR-786-23	F	16	0	52600	2023-01-13
HIVDR-788-23	F	60	0	141000	2023-01-19
HIVDR-790-23	M	18	0	21100	2023-01-19
HIVDR-792-23	M	25	7	28700	2023-01-11
HIVDR-794-23	F	19	10	41200	2022-08-12
HIVDR-796-23	F	5	10	1930	2023-05-25
HIVDR-800-23	M	20	0	58300	2022-12-01
HIVDR-802-23	F	30	0	5410	2023-04-15
HIVDR-804-23	F	5	2	2090	2023-01-30
HIVDR-806-23	F	53	0	812000	2023-05-05
HIVDR-808-23	M	23	0	170000	2023-01-23
HIVDR-810-23	F	56	0	86200	2023-01-19
HIVDR-813-23	F	23	0	559000	2023-01-25
HIVDR-815-23	M	44	0	154000	2023-01-27
HIVDR-817-23	M	9	6	14600	2023-01-31
HIVDR-819-23	F	17	2	148000	2023-01-25
HIVDR-821-23	F	7	11	11700	2023-07-05
HIVDR-823-23	F	16	0	118000	2023-01-27
HIVDR-826-23	M	44	0	49200	2023-01-30
HIVDR-828-23	F	9	9	29800	2023-01-23
HIVDR-830-23	F	19	0	840000	2023-01-27
HIVDR-832-23	F	11	1	24600	2023-01-31
HIVDR-834-23	F	15	7	3150	2023-05-09
HIVDR-837-23	M	49	7	77500	2023-09-26
HIVDR-840-23	M	18	0	2230	2023-01-27
HIVDR-842-23	F	19	0	4750	2023-01-06
HIVDR-695-23	M	12	5	1020	2022-12-21
HIVDR-765-23	F	17	0	25300	2023-01-16
HIVDR-771-23	M	52	0	473000	2023-01-18
HIVDR-774-23	F	25	0	2530	2023-01-17
HIVDR-783-23	F	16	0	631371	2023-07-26
HIVDR-787-23	M	20	0	4960	2023-10-18
HIVDR-791-23	F	6	0	1750	2021-07-07
HIVDR-795-23	F	16	0	32000	2022-12-21
HIVDR-801-23	F	15	0	11000	2023-12-05
HIVDR-805-23	F	45	10	24300	2020-01-08
HIVDR-811-23	F	18	0	31400	2023-01-27
HIVDR-814-23	F	38	0	120000	2023-01-25
HIVDR-818-23	M	4	0	9760	2023-01-25
HIVDR-822-23	M	9	0	19000	2021-07-05
HIVDR-827-23	M	16	0	102000	2023-01-18
HIVDR-831-23	M	13	0	16700	2023-01-25
HIVDR-835-23	F	32	0	150000	2023-01-20
HIVDR-838-23	F	6	0	16100	2023-01-27
HIVDR-841-23	M	46	0	21200	2022-12-16
HIVDR-767-23	F	18	0	211000	2023-06-06
HIVDR-776-23	M	15	0	354000	2023-01-17
HIVDR-785-23	F	37	0	69000	2023-10-20
HIVDR-793-23	M	14	8	29000	2023-06-02
HIVDR-807-23	F	29	0	27000	2023-01-24
HIVDR-816-23	M	47	0	24200	2023-01-25
HIVDR-824-23	M	47	0	1084	2023-12-20
HIVDR-829-23	F	11	7	1720	2023-02-20
HIVDR-843-23	M	12	0	864000	2023-07-27
HIVDR-789-23	F	45	0	9780	2023-05-09
HIVDR-820-23	F	32	0	20800	2023-01-24
HIVDR-833-23	F	13	0	103000	2023-10-20
HIVDR-797-23	M	15	0	4040	2021-09-11
HIVDR-825-23	M	21	0	31000	2023-01-20
HIVDR-780-23	M	21	0	653000	2023-01-18
HIVDR-798-23	F	18	1	47000	2022-12-21
HIVDR-1399-23	M	13	0	2440	2023-12-05
HIVDR-1448-23	F	31	0	74400	2023-08-01
HIVDR-1400-23	F	6	0	1720	2023-07-31
HIVDR-1458-23	M	20	7	18900	2023-08-01
HIVDR-1390-23	M	26	1	12700	2023-07-18
HIVDR-1515-23	F	25	4	1220	2023-08-09
HIVDR-1529-23	F	29	0	3110	2023-08-11
HIVDR-1496-23	F	19	0	129000	2023-08-09
HIVDR-1460-23	M	19	0	1250	2023-08-03
HIVDR-1381-23	F	44	0	49000	2023-08-28
HIVDR-1410-23	F	31	0	74400	2023-08-01
HIVDR-1439-23	F	12	8	28700	2023-08-01
HIVDR-1444-23	F	7	11	1060	2023-08-01
HIVDR-1456-23	M	22	0	21451	2021-09-17
HIVDR-1508-23	M	19	0	19800	2023-08-09
HIVDR-1534-23	F	57	0	1150	2023-08-10
HIVDR-1594-23	M	61	11	1090	2023-08-11
HIVDR-1654-23	M	25	3	1412	2023-08-09
HIVDR-1661-23	F	24	10	577846	2023-08-24
HIVDR-1672-23	F	42	0	6642	2023-08-29
HIVDR-1676-23	F	33	0	205392	2023-08-29
HIVDR-1736-23	F	16	0	43600	2023-05-16
HIVDR-1752-23	M	49	0	3610	2023-09-07
HIVDR-1758-23	F	27	3	72800	2023-09-07
HIVDR-1780-23	M	43	9	2406	2023-09-11
HIVDR-1786-23	F	11	0	60356	2023-09-11
HIVDR-1415-23	M	17	0	2260	2023-08-02
HIVDR-1716-23	M	3	8	422000	2022-11-25
HIVDR-1720-23	M	11	0	1320	2023-09-04
HIVDR-1728-23	F	31	0	192000	2023-09-06
HIVDR-1737-23	M	24	0	4310	2023-09-07
HIVDR-1749-23	F	63	6	3480	2023-11-02
HIVDR-1769-23	F	14	0	136000	2023-09-05
HIVDR-1726-23	F	16	0	191000	2023-09-05
HIVDR-1747-23	M	17	0	3810	2023-09-06
HIVDR-1730-23	F	17	0	18600	2023-09-04
HIVDR-1461-23	F	37	0	15700	2023-10-25
HIVDR-1715-23	F	16	0	17000	2023-09-04
HIVDR-1718-23	M	15	0	16000	2023-01-06
HIVDR-1721-23	M	19	0	6340	2023-04-16
HIVDR-1723-23	M	49	0	359765	2023-09-05
HIVDR-1725-23	F	24	0	2210	2023-09-04
HIVDR-1729-23	M	64	0	67100	2023-09-06
HIVDR-1732-23	M	33	7	535000	2022-02-28
HIVDR-1734-23	F	23	7	60600	2023-09-05
HIVDR-1738-23	M	9	11	9900	2023-09-04
HIVDR-1740-23	M	33	0	12500	2023-09-05
HIVDR-1742-23	M	8	0	7589	2021-07-08
HIVDR-1744-23	M	48	7	18400	2023-09-05
HIVDR-1746-23	F	38	0	64400	2023-09-04
HIVDR-1750-23	F	11	0	144000	2023-09-12
HIVDR-1753-23	F	26	0	52200	2023-12-08
HIVDR-1755-23	M	44	0	10000000	2023-08-21
HIVDR-1757-23	M	9	0	1480	2023-01-12
HIVDR-1760-23	M	6	11	381000	2023-09-07
HIVDR-1762-23	M	37	0	150000	2023-10-10
HIVDR-1764-23	F	51	0	35100	2023-09-11
HIVDR-1766-23	F	35	7	56800	2023-09-05
HIVDR-1768-23	M	18	2	9490	2023-09-05
HIVDR-1771-23	F	6	8	83000	2021-09-10
HIVDR-1773-23	F	23	0	97400	2023-09-07
HIVDR-1775-23	F	16	0	6840	2023-09-11
HIVDR-1777-23	M	35	6	109000	2023-09-11
HIVDR-1781-23	M	17	0	2440	2023-09-06
HIVDR-1783-23	M	22	6	73600	2023-09-07
HIVDR-1785-23	M	9	1	20500	2023-09-07
HIVDR-1359-23	F	26	7	4210	2023-07-22
HIVDR-1717-23	F	16	2	30979	2023-09-01
HIVDR-1722-23	M	9	0	117000	2021-07-30
HIVDR-1727-23	M	49	9	124000	2023-09-05
HIVDR-1733-23	F	29	6	24600	2023-09-05
HIVDR-1739-23	F	31	0	57400	2023-09-05
HIVDR-1743-23	M	26	7	5390	2023-09-06
HIVDR-1748-23	F	61	0	44900	2023-09-05
HIVDR-1754-23	M	39	4	52100	2023-09-06
HIVDR-1759-23	F	37	0	121000	2023-09-07
HIVDR-1765-23	F	38	0	27500	2023-09-05
HIVDR-1770-23	M	14	0	103000	2023-09-05
HIVDR-1774-23	F	49	0	1960	2023-09-11
HIVDR-1778-23	F	12	9	32500	2023-09-11
HIVDR-1782-23	F	16	6	104000	2023-09-11
HIVDR-1719-23	M	5	0	3294	2022-10-06
HIVDR-1731-23	F	31	0	18400	2023-09-04
HIVDR-1741-23	M	18	0	9580	2023-09-06
HIVDR-1751-23	M	6	1	159000	2023-09-07
HIVDR-1767-23	M	13	0	1060	2023-09-05
HIVDR-1776-23	M	37	3	2340	2023-09-11
HIVDR-1784-23	F	21	11	53200	2023-09-07
HIVDR-1724-23	F	24	0	21200	2023-09-05
HIVDR-1745-23	F	30	0	45800	2023-09-04
HIVDR-1772-23	M	20	6	88800	2023-09-07
HIVDR-1756-23	M	20	3	4920	2023-09-06
HIVDR-1386-23	M	39	0	1930	2023-07-26
HIVDR-1763-23	F	75	0	60854	2021-09-29

## Sheet: Sheet2
GENDER	AVG AGE	AVG VIRAL LOAD	TOTAL NUMBER
MALE	25	220267	84
FEMALE	26	89341	94
