# Supplementary material for: HIV-DRIVES: HIV drug resistance identification, variant evaluation, and surveillance pipeline
Source: Access Microbiol. 2024 Jul 17;6(7):000815.v3. doi: 10.1099/acmi.0.000815.v3 (PMC11316571; doi:10.1099/acmi.0.000815.v3)
Supplement: Uncited Supplementary Material 4. [file acmi-6-00815-s004.xlsx]

## Sheet: Sheet1
Accession ID
SRR26283729
SRR26283730
SRR26283731
SRR26283732
SRR26283733
SRR26283734
SRR26283735
SRR26283736
SRR26283737
SRR26283738
SRR26283739
SRR26283740
SRR26283741
SRR26283742
SRR26283743
SRR26283744
SRR26283745
SRR26283746
SRR26283747
SRR26283748
SRR26283749
SRR26283750
SRR26283751
SRR26283752
SRR26283753
SRR26283754
SRR26283755
SRR26283756
SRR26283757
SRR26283758
SRR26283759
SRR26283760
SRR26283761
SRR26283762
SRR26283763
SRR26283764
SRR26283765
SRR26283766
SRR26283767
SRR26283768
SRR26283769
SRR26283770
SRR26283771
SRR26283772
SRR26283773
SRR26283774
SRR26283775
SRR26283776
SRR26283777
SRR26283778
SRR26283779
SRR26283780
SRR26283781
SRR26283782
SRR26283783
SRR26283784
SRR26283785
SRR26283786
SRR26283787
SRR26283788
SRR26283789
SRR26283790
SRR26283791
SRR26283792
SRR26283793
SRR26283794
SRR26283795
SRR26283796
SRR26283797
SRR26283798
SRR26283799
SRR26283800
SRR26283801
SRR26283802
SRR26283803
SRR26283804
SRR26283805
SRR26283806
SRR26283807
SRR26283808
SRR26283809
SRR26283810
SRR26283811
SRR26283812
SRR26283813
SRR26283814
SRR26283815
SRR26283816
SRR26283817
SRR26283818
SRR26283819
SRR26283820
SRR26283821
SRR26283822
SRR26283823
SRR26283824
SRR26283825
SRR26283826
SRR26283827
SRR26283828
SRR26283829
SRR26283830
SRR26283831
SRR26283832
SRR26283833
SRR26283834
SRR26283835
SRR26283836
SRR26283837
SRR26283838
SRR26283839
SRR26283840
SRR26283841
SRR26283842
SRR26283843
SRR26283844
SRR26283845
SRR26283846
SRR26283847
SRR26283848
SRR26283849
SRR26283850
SRR26283851
SRR26283852
SRR26283853
SRR26283854
SRR26283855
SRR26283856
SRR26283857
SRR26283858
SRR26283859
SRR26283860
SRR26283861
SRR26283862
SRR26283863
SRR26283864
SRR26283865
SRR26283866
SRR26283867
SRR26283868
SRR26283869
SRR26283870
SRR26283871
SRR26283872
SRR26283873
SRR26283874
SRR26283875
SRR26283876
SRR26283877
SRR26283878
SRR26283879
SRR26283880
SRR26283881
SRR26283882
SRR26283883
SRR26283884
SRR26283885
SRR26283886
SRR26283887
SRR26283888
SRR26283889
SRR26283890
SRR26283891
SRR26283892
SRR26283893
SRR26283894
SRR26283895
SRR26283896
SRR26283897
SRR26283898
SRR26283899
SRR26283900
SRR26283901
